# Supplementary material for: Estimating the Prevalence of Cardiac Amyloidosis in Old Patients with Heart Failure—Barriers and Opportunities for Improvement: The PREVAMIC Study
Source: J Clin Med. 2023 Mar 15;12(6):2273. doi: 10.3390/jcm12062273 (PMC10057876; doi:10.3390/jcm12062273)
Supplement: Supplementary file 1 [file jcm-12-02273-s001.zip]

Archive with 1 entries (1 files):
- jcm-2216577-supplementary.pdf
